# Supplementary material for: Repeatability of the amplitude of accommodation measured by a new generation autorefractor
Source: PLoS One. 2020 Jan 27;15(1):e0224733. doi: 10.1371/journal.pone.0224733 (PMC6984687; doi:10.1371/journal.pone.0224733)
Supplement: S1 File — (XLSX) [file pone.0224733.s002.xlsx]

## Sheet: raw data
Age	Sex	Dominant_AA1	Dominant_AA2	Dominant_difference_AA	Dominant_mean_AA	PS1	Pd1	PS2	Pd2	Dominant_mean_PS	Dominant_mean_Pd	SE1	SE2	Dominant_mean_SE
40	0	0.58	0.43	-0.15	0.505	5.4	0.3	5.5	0.2	5.45	0.25	0	0	0
40	0	1.4	2.56	1.16	1.98	3.8	1	4.1	1	3.95	1	-8.75	-8.75	-8.75
30	0	4.43	4.84	0.41	4.635	5.5	1.1	6.3	1.6	5.9	1.35	-7.5	-7.25	-7.375
47	0	0.4	0.28	-0.12	0.34	5.5	0.8	5.2	1.9	5.35	1.35	-7.75	-7.75	-7.75
45	0	0.67	1.05	0.38	0.86	5.4	0.5	5.3	0.4	5.35	0.45	-4	-4	-4
31	0	3.52	5.48	1.96	4.5	5	1.2	4.6	1.2	4.8	1.2	-6.5	-6.75	-6.625
49	0	0.22	0.24	0.02	0.23	4.8	0.5	4.8	0.8	4.8	0.65	-3.75	-3.75	-3.75
45	0	0.38	0.36	-0.02	0.37	5.6	0.8	5.9	0.8	5.75	0.8	-0.75	-0.75	-0.75
47	0	0.32	0.46	0.14	0.39	7.3	0.2	7.1	0.3	7.2	0.25	-6.25	-6.25	-6.25
36	0	3.06	2.98	-0.08	3.02	5.2	1.2	5.8	1.1	5.5	1.15	-2	-1.75	-1.875
41	0	1.86	2.21	0.35	2.035	7.6	0.2	7.3	0.3	7.45	0.25	-4	-4.25	-4.125
43	0	1.33	1.31	-0.02	1.32	6.5	2.4	6.8	1.2	6.65	1.8	-9.75	-9.5	-9.625
40	0	4.04	3.98	-0.06	4.01	5	1.6	4.6	1.7	4.8	1.65	-10	-9.75	-9.875
42	0	1.14	1.42	0.28	1.28	5.3	0.4	5.3	0.4	5.3	0.4	-1.5	-1.75	-1.625
29	0	1.37	2.83	1.46	2.1	5.3	1	5	1.5	5.15	1.25	-1.75	-2	-1.875
26	0	7.54	8.19	0.65	7.865	5.5	1.8	4.7	1.7	5.1	1.75	-7.5	-7.5	-7.5
35	0	3.99	4.56	0.57	4.275	6.3	1.3	6.4	2	6.35	1.65	-6.5	-7.25	-6.875
38	0	1.82	1.65	-0.17	1.735	4.6	0.7	4.4	0.6	4.5	0.65	-1.75	-1.5	-1.625
26	1	6.66	7.51	0.85	7.085	5.3	2.8	6.3	2.3	5.8	2.55	-3.5	-3.25	-3.375
34	1	7.51	6.7	-0.81	7.105	4.1	1.4	3.8	1.2	3.95	1.3	-10.5	-10.75	-10.625
31	1	6.11	5.92	-0.19	6.015	7.2	2.1	7.3	2.5	7.25	2.3	-7.5	-7.75	-7.625
30	1	4.29	4.52	0.23	4.405	6.4	1.3	6.4	1.2	6.4	1.25	-3.5	-3.5	-3.5
29	0	5.68	6.35	0.67	6.015	4.6	1.5	4.9	2	4.75	1.75	-5.75	-5.5	-5.625
29	0	6.45	6.49	0.04	6.47	5.7	2	5.3	2	5.5	2	-5.25	-5	-5.125
31	0	3.63	5.31	1.68	4.47	5.6	1.3	5.8	1.8	5.7	1.55	-13	-13.5	-13.25
43	0	1.12	1.2	0.08	1.16	6.2	0.4	6.1	0.6	6.15	0.5	0	0	0
28	0	1.44	2.05	0.61	1.745	6.5	0.5	6.9	0.7	6.7	0.6	-4.75	-5.5	-5.125
36	0	2.52	1.56	-0.96	2.04	6.3	1.2	6.2	1.1	6.25	1.15	-8.5	-8.75	-8.625
36	0	3.4	2.26	-1.14	2.83	5.4	1.2	5.4	1.2	5.4	1.2	-3.75	-3.25	-3.5
28	1	5.48	5.92	0.44	5.7	6.9	1.2	6.7	1.8	6.8	1.5	-3.25	-3	-3.125
29	0	1.68	1.63	-0.05	1.655	6.3	1	6.6	0.6	6.45	0.8	-4.25	-4.25	-4.25
33	0	4.6	4.82	0.22	4.71	6.3	1.9	6.3	2.1	6.3	2	-4	-4.25	-4.125
52	1	0.59	0.27	-0.32	0.43	5.6	0.9	5.2	0.9	5.4	0.9	-7	-6.75	-6.875
28	1	5.6	5.14	-0.46	5.37	5.5	1.1	5.7	1.1	5.6	1.1	-5.75	-5.5	-5.625
29	1	6.2	6.67	0.47	6.435	5.2	2.4	5.2	2.2	5.2	2.3	-2.75	-2.75	-2.75

## Sheet: reference
				Sex	Female	0
					Male	1
				Dominant_AA1	Amplitude of Accommodation in dominant eye test 1
				Dominant_AA2	Amplitude of Accommodation in dominant eye test 2
				Dominant_difference_AA	Dominant_AA2-Dominant_AA1
				Dominant_mean_AA	Mean of Dominant_AA1 and Dominant_AA2
				PS1	Pupil size in dominant eye test 1
				PS2	Pupil size in dominant eye test 2
				Pd1	(Pupil size)baseline - (Pupil size)min in dominant eye test 1
				Pd2	(Pupil size)baseline - (Pupil size)min in dominant eye test 2
				Dominant_mean_PS	Mean of PS1 and PS2
				Dominant_mean_Pd	Mean of Pd1 and Pd2
				SE1	Spherical equivalent in dominant eye test 1
				SE2	Spherical equivalent in dominant eye test 2
				Dominant_mean_SE	Mean of SE1 and SE2
				AAmax_D	Maximum of AA1_D or AA2_D
				AAmax_S	Maximum of AA1_S or AA2_S
